# Supplementary material for: Expression of Cholera Toxin (CT) and the Toxin Co-Regulated Pilus (TCP) by Variants of ToxT in Vibrio cholerae Strains
Source: Toxins (Basel). 2023 Aug 17;15(8):507. doi: 10.3390/toxins15080507 (PMC10467113; doi:10.3390/toxins15080507)
Supplement: Supplementary file 1 [file toxins-15-00507-s001.zip]

Archive with 1 entries (1 files):
- toxins-2528238-supplementary.pdf
